# Supplementary material for: Effects of Musts from Esca-Proper-Affected ‘Primitivo’ Vines on Two Commercial Saccharomyces cerevisiae Strains
Source: Plants (Basel). 2026 Jul 16;15(14):2187. doi: 10.3390/plants15142187 (PMC13417375; doi:10.3390/plants15142187)
Supplement: Supplementary file 1 [file plants-15-02187-s001.zip]

Archive with 1 entries (1 files):
- plants-4369071-supplementary.pdf
